# Supplementary material for: Polyphenols in Jabuticaba (Plinia spp.) Peel Flours: Extraction and Comparative Evaluation of FTIR and HPLC for Quantification of Individual Compounds
Source: Foods. 2023 Apr 1;12(7):1488. doi: 10.3390/foods12071488 (PMC10094258; doi:10.3390/foods12071488)
Supplement: Supplementary file 1 [file foods-12-01488-s001.zip]

Archive with 1 entries (1 files):
- foods-2251499-supplementary.pdf
